# Supplementary material for: Antioxidant Activities and Lipid Accumulation-Inhibitory Effects of Seed and Callus Extracts of Impatiens balsamina L
Source: Plants (Basel). 2026 Jun 1;15(11):1716. doi: 10.3390/plants15111716 (PMC13259232; doi:10.3390/plants15111716)
Supplement: Supplementary file 1 [file plants-15-01716-s001.zip]

Archive with 1 entries (1 files):
- plants-4340436-supplementary.pdf
